# Supplementary material for: Integrative Review of Family Health Nursing Support for Single-Parent Families: Evidence Gaps and Implications for a Relational Empowerment Model
Source: Healthcare (Basel). 2026 Apr 20;14(8):1088. doi: 10.3390/healthcare14081088 (PMC13116908; doi:10.3390/healthcare14081088)
Supplement: Supplementary file 1 [file healthcare-14-01088-s001.zip]

Archive with 2 entries (2 files):
- suplementary file S1.pdf
- suplementary file S2.pdf
